# Supplementary material for: Health-Promoting and Sustainable Behavior in University Students in Germany: A Cross-Sectional Study
Source: Int J Environ Res Public Health. 2023 Mar 23;20(7):5238. doi: 10.3390/ijerph20075238 (PMC10094390; doi:10.3390/ijerph20075238)
Supplement: Supplementary file 1 [file ijerph-20-05238-s001.zip]

Archive with 1 entries (1 files):
- ijerph-2251969-supplementary.pdf
